# Supplementary material for: Comparison of certainty of evidence between the net benefit approach and the traditional GRADE method using the data of Japanese Clinical Practice Guidelines for Management of Sepsis and Septic Shock 2020
Source: J Intensive Care. 2023 Jul 17;11:33. doi: 10.1186/s40560-023-00680-5 (PMC10353182; doi:10.1186/s40560-023-00680-5)
Supplement: Supplementary file 2 — Additional file 2. Utility tool for the net benefit approach. [file 40560_2023_680_MOESM2_ESM.xlsx]

## Sheet: Sheet1
Net benefit approach
CQ
How to use
Input the value in								, and the result will be shown in
Determine control event rate (CER) of each outcome
For CER, values provided in GRADEpro GDP will be applied unless there is a specific reason to to deviate from them
Input values referring to Evidence Profile
Outcome								M		The direction of benefits and harms in the occurrence of events							Certainty of imprecision				Relative risk						CoE			CoE without imprecision					CER (%)		Absolute effect as beneficial effect						NEE as beneficial effect						Classification of imprecision of NEE
																					PE		95% CI														PE		95% CI				PE		95% CI
																							Lower		Upper														Lower		Upper				Lower		Upper
										benefit											0		0		0										0		0		0		0		0		0		0		net benefitlikely net harmnet harm
										benefit											0		0		0										0		0		0		0								CoE for imprecision of NEE
										benefit											0		0		0										0		0		0		0
										benefit											0		0		0										0		0		0		0								Error
										benefit											0		0		0										0		0		0		0
										benefit											0		0		0										0		0		0		0		threshold, small effect
										benefit											0		0		0										0		0		0		0		threshold, large effect
										↑if blank, input "benefit"											↑		↑		↑										↑
M: quantified relative importance																					if blank, input "0"														If the CER equals zero, input the estimated value obtained by assuming a single occurrence of the event.
PE, point estimete
CI, confidence interval
CoE, certainty of evidence
CER, control event rate
NEE, net effect estimate
Identify outcomes that are critical for NEE
Outcomes that are critical for NEE are either
①	Outcomes for which removal of the outcome would change the classification of the precision of the net effect estimate
②	Outcomes for which addition of plausible increases to the effect estimate (for effect estimates with lower certainty) would change the classification
1) Identify the outcomes that are critical
	Outcome								Classification of imprecision of NEE									Classification of imprecision after removal of the outcome									Do the classification of imprecision change after removal of the outcome?									NEE as beneficial effect						NEE after removal of the outcome
																																				PE		95% CI				PE		95% CI
																																						Lower		Upper				Lower		Upper
	0								net benefitlikely net harmnet harm									net benefitlikely net harmnet harm									No									0		0		0		0		0		0
	0								net benefitlikely net harmnet harm									net benefitlikely net harmnet harm									No															0		0		0
	0								net benefitlikely net harmnet harm									net benefitlikely net harmnet harm									No															0		0		0
	0								net benefitlikely net harmnet harm									net benefitlikely net harmnet harm									No															0		0		0
	0								net benefitlikely net harmnet harm									net benefitlikely net harmnet harm									No															0		0		0
	0								net benefitlikely net harmnet harm									net benefitlikely net harmnet harm									No															0		0		0
	0								net benefitlikely net harmnet harm									net benefitlikely net harmnet harm									No															0		0		0
																												↑
																												If "Yes", it is eligible outcome
2) Identify the outcomes that are critical if these outcome could not be identified by (1)
Outcome								M		The direction of benefits and harms in the occurrence of events											Relative risk									CER (%)			CER_modified (%)				Absolute effect as beneficial effect						NEE as beneficial effect						Classification of imprecision of NEE
																					PE		95% CI														PE		95% CI				PE		95% CI
																							Lower		Upper														Lower		Upper				Lower		Upper
0								0		benefit											0		0		0					0							0		0		0		0		0		0		net benefitlikely net harmnet harm
0								0		benefit											0		0		0					0							0		0		0
0								0		benefit											0		0		0					0							0		0		0
0								0		benefit											0		0		0					0							0		0		0
0								0		benefit											0		0		0					0							0		0		0
0								0		benefit											0		0		0					0							0		0		0		threshold, small effect
0								0		benefit											0		0		0					0							0		0		0		threshold, large effect
																																	↑
																																	input the value with plausible increases to the effect estimate
Classification of imprecision of NEE with modified CER																net benefitlikely net harmnet harm
Classification of imprecision of NEE																net benefitlikely net harmnet harm
Did the classification change?																No
																	↑
																	If "Yes", the outcome is eligible.
3) From the above, the outcome that is critical is
4) input the CoE without imprecision of											0										referring to the table(➡)															Outcome								CoE without imprecision
																																				0								0
																																				0								0
																																				0								0
																																				0								0
																																				0								0
																																				0								0
																																				0								0
5) Determine the CoE of NEE
	CoE of NEE is defined as the lowest of (a) and (b)
		(a)	CoE for imprecision of NEE																	Error
		(b)	CoE without imprecision of the outcome that is critical for NEE																	0
	Thus, CoE of NEE is determined as										Error
Sensitivity analysis
Consider the range of relative importance for outcomes.
Perform a sensitiity analysis to determine the certainty of net benefit across this range.
The range should be discussed between your working members.
1) Change the relative importance of the outcome
Outcome								M_modified				M		The direction of benefits and harms in the occurrence of events							Certainty of imprecision				Relative risk						CoE								CER (%)		Absolute effect as beneficial effect						NEE as beneficial effect
																									PE		95% CI														PE		95% CI				PE		95% CI
																											Lower		Upper														Lower		Upper				Lower
0												0		benefit											0		0		0		moderate			low					0		0		0		0		0		0
0												0		benefit											0		0		0										0		0		0		0
0												0		benefit											0		0		0										0		0		0		0
0												0		benefit											0		0		0										0		0		0		0
0												0		benefit											0		0		0										0		0		0		0
0												0		benefit											0		0		0										0		0		0		0		threshold, small effect
0												0		benefit											0		0		0										0		0		0		0		threshold, large effect
								↑
								change the relative importance of the outcome that is critical within the range
Classification of imprecision after change											net benefitlikely net harm
Classification of imprecision											net benefitlikely net harmnet harm
2) if classification of imprecision changes, you should consider reducing the CoE of NEE, based on "																											Error				"
Determine the CoE of NEE considering the result of the sensitivity analysis
From the above, the CoE of NEE is
[truncated: 36 more columns]
